# Supplementary material for: Characterization of Clinical Outcomes for Patients with Relapsed High-Risk Neuroblastoma After Autologous Stem Cell Transplant and External Beam Radiotherapy
Source: Cancers (Basel). 2026 Feb 5;18(3):520. doi: 10.3390/cancers18030520 (PMC12897123; doi:10.3390/cancers18030520)
Supplement: Supplementary file 1 [file cancers-18-00520-s001.zip]

Archive with 1 entries (1 files):
- cancers-4140922-supplementary.pdf
